# Supplementary material for: A comprehensive non-redundant gene catalog reveals extensive within-community intraspecies diversity in the human vagina
Source: Nat Commun. 2020 Feb 26;11:940. doi: 10.1038/s41467-020-14677-3 (PMC7044274; doi:10.1038/s41467-020-14677-3)
Supplement: Supplementary file 5 — Supplementary Data 2 [file 41467_2020_14677_MOESM5_ESM.xlsx]

## Sheet: TS2
Additional file 2: Table S2. OTUs table for all metagenomes included in VIRGO. Taxonomic profiling was conducted in MetaPhlAn version 2 [69]. Community state types were defined as previously according to the composition and structure of the microbial community [29]. A total of 312 bacterial species that were present in at ≥ 0.01% relative abundance are shown.
ID	sampling	CST	s__Actinobaculum_massiliense	s__Actinobaculum_schaalii	s__Actinomyces_graevenitzii	s__Actinomyces_neuii	s__Actinomyces_odontolyticus	s__Actinomyces_turicensis	s__Actinomyces_viscosus	s__Mobiluncus_curtisii	s__Mobiluncus_mulieris	s__Mobiluncus_unclassified	s__Varibaculum_cambriense	s__Brevibacterium_massiliense	s__Brevibacterium_unclassified	s__Corynebacterium_amycolatum	s__Corynebacterium_aurimucosum	s__Corynebacterium_jeikeium	s__Corynebacterium_kroppenstedtii	s__Corynebacterium_matruchotii	s__Corynebacterium_pseudogenitalium	s__Corynebacterium_pyruviciproducens	s__Corynebacterium_sp_HFH0082	s__Corynebacterium_striatum	s__Corynebacterium_tuberculostearicum	s__Serinicoccus_unclassified	s__Micrococcus_luteus	s__Rothia_aeria	s__Rothia_dentocariosa	s__Rothia_mucilaginosa	s__Rothia_unclassified	s__Mycobacterium_abscessus	s__Rhodococcus_erythropolis	g__Propionibacteriaceae_unclassified	s__Propionibacterium_acnes	s__Propionibacterium_granulosum	s__Propionimicrobium_lymphophilum	s__Alloscardovia_omnicolens	s__Bifidobacterium_bifidum	s__Bifidobacterium_breve	s__Bifidobacterium_dentium	s__Bifidobacterium_longum	s__Gardnerella_vaginalis	s__Adlercreutzia_equolifaciens	s__Atopobium_minutum	s__Atopobium_parvulum	s__Atopobium_rimae	s__Atopobium_vaginae	s__Coriobacteriaceae_bacterium_BV3Ac1
S1	in_house	V	0	0	0.02605	0	0.0364	0	0	0	0	0	0	0	0	0.00551	0	0	0	0	0.00535	0.01292	0	0	0.00066	0	0	0	0.02709	1.70724	0	0	0	0.09384	0.09288	0	0	0	0	0	0	0	1.36297	0	0	0.00213	0	0.01205	0
S2	in_house	IV-A	0	0	0	0	0	0	0	0	0	0	0	0	0	0.00374	0	0	0	0	0.00308	0	0	0	0.01499	0	0	0	0	0	0	0	0	0	0	0	0	0	0	0	0	0	1.98405	0	0	0	0	0.14686	0
S3	in_house	IV-B	0	0	0	0.00255	0	0	0	0.00297	0	0.00126	0	0	0	0	0.03516	0.10892	0	0	0.00532	0.00082	0	0.0072	0.00908	0	0	0	0	0	0	0	0	0	0	0	0	0	0	0.00504	0	0	57.8948	0	0	0	0	5.43696	0
S4	in_house	IV-B	0	0	0	0	0	0	0	0	0	0	0	0	0	0.00051	0	0	0	0	0	0	0	0	0	0	0	0	0	0	0	0	0	0	0	0	0	0	0.00882	0	0	0	81.3119	0	0	0	0	0	0
S5	in_house	IV-B	0	0	0	0	0	0	0	0	0	0	0	0	0	0	0	0	0	0	0	0	0	0	0	0	0	0	0	0	0	0	0	0	0	0	0	0	0	0	0	0	77.4636	0	0	0	0	0	0
S6	in_house	IV-A	0	0	0	0	0	0	0	0	0	0	0	0	0	0	0	0	0	0	0	0	0	0	0	0	0	0	0	0	0	0	0	0	0	0	0	0	0	0	0	0	1.97526	0	0	0	0	0	0
S7	in_house	IV-B	0	0	0	0	0	0	0	0	0	0.00073	0	0	0	0	0	0	0	0	0	0	0	0	0	0	0	0	0	0.00204	0.00053	0	0	0	0	0	0	0	0	0	0	0	89.8187	0	0	0	0	5.80716	0
S8	in_house	IV-B	0	0	0	0	0	0	0	0	0	0	0	0	0	0	0	0	0	0	0	0	0	0	0	0	0	0	0	0	0	0	0	0.02014	0	0	0	0	0	0	0	0	84.0256	0	0	0	0	3.83987	0
S9	in_house	IV-B	0	0	0	0	0	0	0	0.13502	0	0.00283	0.00867	0.01221	0	0	0.00807	0	0	0	0	0	0	0	0	0	0	0	0	0	0	0	0	0	0	0	0	0	0	0	0	0.0147	59.4482	0	0	0	0	22.5198	0
S10	in_house	IV-A	0	0	0	0.00355	0	0	0	0	0	0	0	0	0	0	0	0	0	0	0	0	0	0	0	0	0	0	0	0	0	0	0	0	0	0	0	0	0.19461	0.02165	0	0	1.70396	0	0	0	0	0.04307	0
S11	in_house	IV-A	0	0	0	0.01119	0	0	0	0	0	0	0	0	0	0	0	0	0	0	0.00991	0	0	0	0.01793	0	0	0	0	0	0	0	0	0	0	0	0	0	0	0	0	0	0	0	0	0	0	0	0
S12	in_house	II	0	0	0	0	0	0	0	0	0	0	0	0	0	0	0	0	0	0	0	0	0	0	0	0	0	0	0	0	0	0	0	0	0	0	0	0	0	0	0	75.5399	0.06997	0	0	0	0	0.01055	0
S13	in_house	IV-B	0	0	0	0	0	0.02023	0	0	0	0	0	0	0	0	0	0	0	0	0	0	0	0	0	0	0	0	0	0	0	0	0	0	0	0	0	0	0	0	0	0	34.2551	0	0.00256	0	0	28.4665	0
S14	in_house	III	0	0	0	0	0	0	0	0	0	0	0	0	0	0	0	0	0	0	0	0	0	0	0	0	0	0	0	0	0	0	0	0	0	0	0	0	0	0	0	0	0.06073	0	0	0	0	0	0
S15	in_house	IV-A	0	0	0	0	0	0	0	0	0	0	0	0	0	0	0	0	0	0	0	0	0	0	0	0	0	0	0	0	0	0	0	0	0	0	0	0	0	0	0	0	0.17065	0	0	0	0	0.04617	0
S16	in_house	IV-A	0	0	0	0	0	0	0	0	0	0	0	0	0	0	0	0	0	0	0	0	0	0	0	0	0	0	0	0	0	0	0	0	0	0	0	0	0	0	0	0	0	0	0	0	0	0	0
S17	in_house	IV-B	0	0	0	0	0	0	0	0	11.6358	0	0	0	0	0	0	0	0	0	0	0	0	0	0	0	0	0	0	0	0	0	0	0	0	0	0	0	0	0	0	0	57.5751	0	0	0	0	2.7282	0
S18	in_house	IV-B	0	0	0	0	0	0.02425	0	0.04942	17.6723	0.52554	0	0	0	0	0	0	0	0	0.00231	0	0	0	0.00039	0	0	0	0	0	0	0	0	0	0	0	0	0	0	0	0	0	30.2893	0	0	0	0	2.62725	0.1153
S19	in_house	IV-B	0	0	0	0	0	0	0	0	0	0	0	0	0	0	0	0	0	0	0	0	0	0	0	0	0	0	0	0	0	0	0	0	0	0	0	0	0	0	0	0	87.8709	0	0	0	0	2.81379	0
S20	in_house	I	0	0	0	0	0	0	0	0	0	0	0	0	0	0	0	0	0	0	0	0	0	0	0	0	0	0	0	0	0	0	0	0	0	0	0	0	0	0	0	0	1.163	0	0	0	0	0.01067	0
S21	in_house	IV-B	0	0	0	0	0	0	0	0	0	0	0	0	0	0	0	0	0	0	0	0	0	0	0	0	0	0	0	0	0	0	0	0	0	0	0	0	0	0	0	0	37.785	0	0	0	0	13.4818	0
S22	in_house	IV-B	0	0	0	0	0	0.09105	0	0	0	0	0	0	0	0	0	0	0	0	0	0	0	0	0	0	0	0	0	0	0	0	0	0	0	0	0	0	0	0	0	0	35.81	0	0	0.17854	0	12.5083	0.02786
S23	in_house	III	0	0	0	0	0	0	0	0	0	0	0	0	0	0	0	0	0	0	0	0	0	0	0	0	0	0	0	0	0	0	0	0	0	0	0	0	0	0	0	0	0.57093	0	0	0	0	0.25054	0
S24	in_house	IV-B	0	0	0	0	0	0	0	0.01143	0	0.01025	0	0	0	0	0	0	0	0	0	0	0	0	0	0	0	0	0	0	0	0	0	0	0	0	0	0	0	0	0	0	78.5489	0	0	0	0	10.5481	0
S25	in_house	IV-A	0	0	0	0	0	0	0	0	0	0	0	0	0	0	0	0	0	0	0	0	0	0	0	0	0	0	0	0	0	0	0	0.06566	0	0	0	0	0	0	0	0	38.8462	0	0	0	0	14.8949	0
S26	in_house	I	0	0	0	0	0	0	0	0	0	0	0	0	0	0	0	0	0	0	0	0	0	0	0	0	0	0	0	0	0	0	0	0	0	0	0	0	0	0	0	0	0.90777	0	0	0	0	0.08212	0
S27	in_house	I	0	0	0	0	0	0	0	0	0	0	0	0	0	0	0	0	0	0	0	0	0	0	0	0	0	0	0	0	0	0	0	0	0	0	0	0	0	0	0	0	0.0835	0	0	0	0	0	0
S28	in_house	IV-B	0	0	0	0	0	0	0	0.02282	0	0.00556	0	0	0	0	0	0	0	0	0	0	0	0	0	0	0	0	0	0	0	0	0	0	0	0	0	0	0	0	0	0	61.6466	0	0	0	0	21.4901	0
S29	in_house	IV-A	0	0	0	0	0	0	0	0	0	0	0	0	0	0.02474	0	0	0	0	0	0	0	0	0	0	0	0	0	0	0	0	0	0	0	0	0	0	0	0	0	0	1.44255	0	0	0	0	1.90825	0
S30	in_house	I	0	0	0	0	0	0	0	0	0	0	0	0	0	0	0	0	0	0	0	0	0	0	0	0	0	0	0	0	0	0	0	0	0	0	0	0	0	0	0	0	0.64446	0	0	0	0	0.13621	0
S31	in_house	IV-A	0	0	0	0	0	0	0	0	0.02764	0	0	0	0	0	0	0	0	0	0	0	0	0	0	0	0	0	0	0	0	0	0	0	0	0	0	0	0	0	0	0	1.13308	0	0	0	0	0.9528	0
S32	in_house	IV-B	0	0	0	0	0	0	0	0.31764	0	0.04239	0	0	0	0	0	0	0	0	0	0	0	0	0	0	0	0	0	0	0	0	0	0	0	0	0	0	0	1.70262	0	0	79.1394	0	0	0	0	0.9529	0
S33	in_house	IV-B	0.07767	0	0	0.00588	0	0.00398	0	0.01004	0.00531	0.00944	0.01048	0	0	0	0	0	0	0	0	0	0	0	0	0	0	0	0	0	0	0	0	0	0	0	0	0.0886	0	1.71081	0	0	72.9622	0	0	0	0	8.15289	0
S34	in_house	III	0	0	0	0	0	0	0	0	0	0	0	0	0	0	0	0	0	0	0	0	0	0	0	0	0	0	0	0	0	0	0	0	0	0	0	0	0	0	0	0	8.69514	0	0	0	0	1.03639	0
S35	in_house	IV-A	0	0	0	0	0	0	0	0	0	0	0	0	0	0	0	0	0	0	0	0	0	0	0	0	0	0	0	0	0	0	0	0	0	0	0	0	0	0	0	0	0.17752	0	0	0	0	0.01121	0
S36	in_house	IV-A	0	0	0	0	0	0	0	0	0	0	0	0	0	0	0	0	0	0	0	0	0	0	0	0	0	0	0	0	0	0	0	0	0	0	0	0	0	0	0	0	4.42056	0	0	0	0	0.14437	0
S37	in_house	V	0	0	0	0	0	0	0	0	0	0	0	0	0	0	0	0	0	0	0	0	0	0	0	0	0	0	0	0	0	0	0	0	0	0	0	0	0	0	0	0	0.27448	0	0	0	0	0.09238	0
S38	in_house	IV-A	0	0	0	0	0	0	0	0	0	0	0	0	0	0	0	0	0	0	0	0	0	0	0	0	0	0	0	0	0	0	0	0	0	0	0	0	0	0	0	0	1.78573	0	0	0	0	0.40944	0
S39	in_house	IV-A	0	0	0	0	0	0	0	0	0	0.01205	0	0	0	0	0	0	0	0	0	0	0	0	0	0	0	0	0	0	0	0	0	0	0	0	0	0	0	0	0	0	34.3168	0	0	0	0	5.1548	0
S40	in_house	IV-B	0	0	0	0	0	0	0	0	2.61915	0	0	0	0	0	0	0	0	0	0	0	0	0	0	0	0	0	0	0	0	0	0	0	0	0	0	0	0	0	0	0	60.3562	0	0	0	0	8.44376	0
S41	in_house	IV-A	0	0	0	0	0	0	0	0	1.89834	0	0	0	0	0	0	0	0	0	0	0	0	0	0	0	0	0	0	0	0	0	0	0	0	0	0	0	0	0	0	0	18.367	0	0	0	0	20.9041	0
S42	in_house	IV-B	0	0	0	0	0	0	0	0.08019	16.2585	0	0	0	0	0	0	0	0	0	0	0	0	0	0	0	0	0	0	0	0	0	0	0	0	0	0	0	0	0	0	0	15.9892	0	0	0	0	1.08133	0
S43	in_house	IV-B	0	0	0	0.01071	0	0	0	0	0.57649	0	0	0	0	0	0	0	0	0	0	0	0	0	0	0	0	0	0	0	0	0	0	0	0	0	0	0	0	0.0073	0	0	59.6581	0	0	0	0	7.77006	0
S44	in_house	IV-B	0	0	0	0	0	0	0	0	0.25279	0.01208	0	0	0	0	0	0	0	0	0	0	0	0	0	0	0	0	0	0	0	0	0	0	0	0	0	0	0	0	0	0	83.6686	0	0	0	0	2.46813	0
S45	in_house	IV-B	0	0	0	0	0	0	0	0	0	0	0	0	0	0	0	0	0	0	0	0	0	0	0	0	0	0	0	0	0	0	0	0	0	0	0	0	0	0	0	0	92.4706	0	0	0	0	0.03151	0
S46	in_house	IV-B	0	0	0	0	0	0	0	0	0	0.00992	0	0	0	0	0	0	0	0	0	0	0	0	0	0	0	0	0	0	0	0	0	0	0	0	0	0	0	0	0	0.04281	66.1753	0	0	0	0	17.8094	0
S47	in_house	V	0	0	0	0	0	0	0	0	0	0	0	0	0.13913	0.03203	0.02326	0	0	0	0	0	0	0	0	0	0	0	0	0	0	0	0	0	0	0	0	0	0	0	0	0	0.19994	0	0	0	0	0.04287	0
S48	in_house	II	0	0	0	0	0	0	0	0	0	0	0	0	0	0	0	0.53077	0	0	0.10023	0	0	0	0.10883	0	0	0	0	0	0	0	0	0	0	0	0	0.54742	0	0.36786	0	5.08134	8.35089	0	0	0	0	1.21788	0
S49	in_house	III	0	0	0	0	0	0	0	0	0	0	0	0	0	0	0	0	0	0	0	0	0	0	0	0	0	0	0	0	0	0	0	0	0	0	0	0	0	0	0	0	0	0	0	0	0	0	0
S50	in_house	III	0	0	0	0	0	0	0	0	0	0	0	0	0	0	0	0	0	0	0	0	0	0	0	0	0	0	0	0	0	0	0	0	0	0	0	0	0	0	0	0	0	0	0	0	0	0	0
S51	in_house	III	0	0	0	0	0	0	0	0	0	0	0	0	0	0	0	0	0	0	0	0	0	0	0	0	0	0	0	0	0	0	0	0	0	0	0	0	0	0	0	0	0.1154	0	0	0	0	0.02398	0
S52	in_house	V	0	0	0	0	0	0	0	0	0	0	0	0	0	0	0	0	0	0	0	0	0	0	0	0	0	0	0	0	0	0	0	0	0	0	0	0	0	0	0	0.0061	0.08624	0	0	0	0	0.0107	0
S53	in_house	I	0	0	0	0	0	0	0	0	0	0	0	0	0	0	0	0	0	0	0	0	0	0	0	0	0	0	0	0	0	0	0.03092	0.03973	0	0	0	0	0	0	0	0	0	0	0	0	0	0	0
S54	in_house	I	0	0	0	0	0	0	0	0	0	0	0	0	0	0	0	0	0	0	0	0	0	0	0	0	0	0	0	0	0	0	0	0	0	0	0	0	0	0	0	0	0	0	0	0	0	0	0
S55	in_house	I	0	0	0	0	0	0	0	0	0	0	0	0	0	0	0	0	0	0	0	0	0	0	0	0	0	0	0	0	0	0	0	0	0	0	0	0	0	0	0	0	0	0	0	0	0	0	0
S56	in_house	I	0	0	0	0	0	0	0	0	0	0	0	0	0	0	0	0	0	0	0	0	0	0	0	0	0	0	0	0	0	0	0	0	0	0	0	0	0	0	0	0	0.03028	0	0	0	0	0	0
S57	in_house	IV-B	0	0	0	0	0	0	0	0	0	0	0	0	0	0	0	0	0	0	0	0	0	0	0	0	0	0	0	0	0	0	0	0	0	0	0	0	0	0	0	0	51.4413	0	0	0	0	13.1793	0
S58	in_house	IV-B	0	0	0	0	0	0	0	0	0.30747	0	0	0	0	0	0	0	0	0	0	0	0	0	0	0	0	0	0	0	0	0	0	0	0	0	0	0	0	0	0	0	48.1886	0	0	0	0	14.099	0
S59	in_house	IV-A	0	0	0	0	0	0	0	0	0.7162	0	0	0	0	0	0	0	0	0	0	0	0	0	0	0	0	0	0	0	0	0	0	0	0	0	0	0	0	0	0	0	13.7669	0	0	0	0	1.57054	0
S60	in_house	I	0	0	0	0	0	0	0	0	0	0	0	0	0	0	0	0	0	0	0	0	0	0	0	0	0	0	0	0	0	0	0	0	0	0	0	0	0	0	0	0	0	0	0	0	0	0	0
S61	in_house	I	0	0	0	0	0	0	0	0	0	0	0	0	0	0	0	0	0	0	0	0	0	0	0	0	0	0	0	0	0	0	0	0.22054	0	0	0	0	0	0	0	0	0.26028	0	0	0	0	0	0
S62	in_house	I	0	0	0	0	0	0	0	0	0	0	0	0	0	0	0	0	0	0	0	0	0	0	0	0	0	0	0	0	0	0	0	0	0	0	0	0	0	0	0	0	0	0	0	0	0	0	0
S63	in_house	I	0	0	0	0	0	0	0	0	0	0	0	0	0	0	0	0	0	0	0	0	0	0	0	0	0	0	0	0	0	0	0	0	0	0	0	0	0	0	0	0	0	0	0	0	0	0	0
S64	in_house	I	0	0	0	0	0	0	0	0	0	0	0	0	0	0	0	0	0	0	0	0	0	0	0	0	0	0	0	0	0	0	0	0	0	0	0	0	0	0	0	0	0	0	0	0	0	0	0
S65	in_house	I	0	0	0	0	0	0	0	0	0	0	0	0	0	0	0	0	0	0	0	0	0	0	0	0	0	0	0	0	0	0	0	0	0	0	0	0	0	0	0	0	0	0	0	0	0	0	0
S66	in_house	III	0	0	0	0	0	0	0	0	0	0	0	0	0	0	0	0	0	0	0	0	0	0	0	0	0	0	0	0	0	0	0	0.0281	0	0	0	0	0	0	0	0	0	0	0	0	0	0	0
S67	in_house	III	0	0	0	0	0	0	0	0	0	0	0	0	0	0	0.03761	0.00093	0	0	0.001	0	0	0	0.02223	0	0	0	0	0	0	0	0	0	0	0	0	0	0	0	0	0	0	0	0	0	0	0	0
S68	in_house	III	0	0	0	0	0	0	0	0	0	0	0	0	0	0.01589	0	0	0	0	0.0037	0	0	0	0	0	0	0	0	0	0	0	0	0.06095	0	0	0	0	0	0	0	0	0	0	0	0	0	0	0
S69	in_house	III	0	0	0	0	0	0	0	0	0	0	0	0	0	0	0	0	0	0	0	0	0	0	0	0	0	0	0	0	0	0	0	0	0	0	0	0	0	0	0	0	0.51884	0	0	0	0	0	0
S70	in_house	III	0	0	0	0	0	0	0	0	0	0	0.00757	0.01897	0.2439	0	0.06653	0	0	0	0.05687	0	0	0	0.13166	0	0	0	0	0	0	0	0	0	0	0	0	0	0	0	0	0	6.4952	0	0	0	0	0	0
S71	in_house	IV-B	0	0	0	0	0	0	0	0.03149	0	0.00638	0.00964	0.06163	0.00319	0.00053	0.16185	0.22099	0	0	0.09166	0.03108	2.01039	0.51373	0.01643	0	0	0	0	0	0	0	0	0.01225	0	0	0	0	0	0	0	0	50.3685	0	0	0	0	0.13961	0
S72	in_house	IV-B	0	0	0	0	0	0	0	0	0.2402	0.0581	0	0	0	0	0	0	0	0	0	0	0	0	0	0	0	0	0	0	0	0	0	0	0	0	0	0	0	0	0	0	54.6514	0	0	0	0	23.6655	0
S73	in_house	III	0	0	0	0	0	0	0	0	0	0	0	0	0	0	0	0	0	0	0	0	0	0	0	0	0	0	0	0	0	0	0	0	0	0	0	0	0	0	0	0	0.48832	0	0	0	0	0.04225	0
S74	in_house	IV-A	0	0	0	0	0	0	0	0	0	0	0	0	0	0	0	0	0	0	0	0	0	0	0	0	0	0	0	0	0	0	0	0	0	0	0	0	0	0	0	0	3.06918	0	0	0	0	0.34352	0
S75	in_house	IV-A	0	0	0	0	0	0	0	0	0	0	0	0	0	0	0	0	0	0	0	0	0	0	0	0	0	0	0	0	0	0	0	0	0	0	0	0	0	0	0	0	8.0588	0	0	0	0	0.60193	0
S76	in_house	IV-A	0	0	0	0	0	0	0	0	0	0	0	0	0	0	0	0	0	0	0	0	0	0	0	0	0	0	0	0	0	0	0	0	0	0	0	0	0	0	0	0	7.1266	0	0	0	0	0.08207	0
S77	in_house	IV-B	0	0	0	0	0	0.01252	0	0.03165	0	0	0.22667	0	0	0	0	0	0	0	0	0	0	0	0.00624	0	0	0	0	0	0	0	0	0.00831	0	0	0	0	0	0.00671	0	0	63.458	0	0	0	0	1.91748	0.13946
S78	in_house	III	0	0	0	0	0	0	0	0	0	0	0	0	0	0	0	0	0	0	0	0	0	0	0	0	0	0	0	0	0	0	0	0	0	0	0	0	0	0	0	0	0.0758	0	0	0	0	0	0
S79	in_house	III	0	0	0	0	0	0	0	0	0	0	0	0	0	0	0	0	0	0	0	0	0	0	0	0	0	0	0	0	0	0	0	0	0	0	0	0	0	0	0	0	0.1371	0	0	0	0	0	0
S80	in_house	III	0	0	0	0	0	0	0	0	0	0	0	0	0	0	0	0	0	0	0	0	0	0	0	0	0	0	0	0	0	0	0	0.06137	0	0	0	0	0	0.06143	0	0	0.40618	0	0	0	0	0.01037	0
S81	in_house	III	0	0	0	0	0	0	0	0	0	0	0	0	0	0	0	0	0	0	0	0	0	0	0	0	0	0	0	0	0	0	0	0	0	0	0	0	0	0	0	0	0.26969	0	0	0	0	0	0
S82	in_house	IV-B	0	0	0	0	0	0	0	0	0	0	0	0	0	0	0	0	0	0	0	0	0	0	0	0	0	0	0	0	0	0	0	0	0	0	0	0	0	0.01456	0	0	89.9991	0	0	0	0	6.8554	0
S83	in_house	III	0	0	0	0	0	0	0	0	0	0	0	0	0	0	0	0	0	0	0	0	0	0	0	0	0	0	0	0	0	0	0	0	0	0	0	0	0	0	0	0	9.76259	0	0	0	0	1.71065	0
S84	in_house	III	0	0	0	0.00456	0	0	0	0	0	0	0	0	0	0	0	0	0	0	0	0	0	0	0	0	0	0	0	0	0	0	0	0.02177	0	0	0	0	0	0	0	0	4.3406	0	0	0	0	0.91367	0
S85	in_house	IV-B	0	0	0	0	0	0	0	0	0	0	0	0	0	0	0	0	0	0	0	0	0	0	0	0	0	0	0	0	0	0	0	0	0	0	0	0	0	0.0122	0	0	82.3262	0	0	0	0	4.19526	0
S86	in_house	IV-B	0	0	0	0	0	0.02091	0	0.02831	0	0	0.22247	0	0	0	0.00098	0	0	0	0	0	0	0	0.00539	0	0	0	0	0	0	0	0	0.01721	0	0	0	0	0	0.00703	0	0	63.2134	0.00018	0	0	0	1.95523	0.13817
S87	in_house	III	0	0	0	0	0	0	0	0	0	0	0	0	0	0	0	0	0	0	0	0	0	0	0	0	0	0	0	0	0	0	0	0	0	0	0	0	0	0	0	0	1.53836	0	0	0	0	0.02157	0
S88	in_house	IV-A	0	0	0	0	0	0	0	0	0	0.0035	0	0	0	0	0	0	0	0	0	0	0	0	0	0	0	0	0	0	0	0	0	0	0	0	0	0	0	0	0	0	30.6894	0	0	0	0	4.43633	0
S89	in_house	IV-B	0	0	0	0	0	0	0	0	0	0	0	0	0	0	0	0	0	0	0	0	0	0	0	0	0	0	0	0	0	0	0	0	0	0	0	0	0	0	0	0	55.4606	0	0	0	0	20.4852	0
S90	in_house	V	0	0	0	0	0	0	0	0	0	0	0	0	0	0	0	0	0	0	0	0	0	0	0	0	0	0	0	0	0	0	0	0	0	0	0	0	0	0	0	0	0	0	0	0	0	0	0
S91	in_house	III	0	0	0	0	0	0	0	0	0	0	0	0	0	0	0	0	0	0	0	0	0	0	0	0	0	0	0	0	0	0	0	0	0	0	0	0	0	0	0	0	5.6495	0	0	0	0	0	0
S92	in_house	III	0	0	0	0	0	0	0	0	0	0	0	0	0	0	0	0	0	0	0	0	0	0	0	0	0	0	0	0	0	0	0	0	0	0	0	0	0	0	0	0	0.67531	0	0	0	0	0.0196	0
S93	in_house	I	0	0	0	0	0	0	0	0	0	0	0	0	0	0	0	0	0	0	0	0	0	0	0	0	0	0	0	0	0	0	0	0	0	0	0	0	0	0	0	0	0.00443	0	0	0	0	0	0
S94	in_house	V	0	0	0	0	0	0	0	0	0	0	0	0	0	0	0	0	0	0	0	0	0	0	0	0	0	0	0	0	0	0	0	0	0	0	0	0	0	0	0	0	0.19017	0	0	0	0	0.01241	0
S95	in_house	III	0	0	0	0	0	0	0	0	0	0	0	0	0	0	0	0	0	0	0	0	0	0	0	0	0.00823	0	0	0.01777	0	0	0	0.091	0.24952	0	0	0	0	0	0	0	4.92444	0	0	0	0	5.91207	0
S96	in_house	V	0	0	0	0.00173	0	0	0	0	0	0	0	0	0	0	0.01736	0.00411	0	0	0	0	0	0	0	0	0	0	0	0.01259	0	0	0	0	0	0	0	0	0	0.01276	0	0	0.13755	0	0	0	0	0.00577	0
S97	in_house	IV-B	0	0	0	0.00727	0	0	0	0	0	0	0	0	0	0	0	0.00179	0	0	0.00565	0	0	0	0.00985	0	0	0	0	0	0	0	0	0.00528	0	0	0	0	0	0.03265	0	0	68.6274	0	0	0	0	11.7867	0
S98	in_house	IV-A	0	0	0	0	0	0	0	0	0	0	0	0	0	0	0	0	0	0	0	0	0	0	0	0	0	0	0	0	0	0	0	0	0	0	0	0	0	0	0	0	8.03731	0	0	0	0	0.1032	0
S99	in_house	IV-B	0	0	0	0	0	0	0	0	4.38841	0.04831	0.01506	0	0	0	0	0	0	0	0	0	0	0	0	0	0	0	0	0	0	0	0	0	0	0	0	0	0.02785	0	0	0	58.5528	0	0	0	0	24.2	0
S100	in_house	IV-B	0	0	0	0	0	0	0	0	0	0	0	0	0	0	0	0	0	0	0	0	0	0	0	0	0.00134	0	0	0	0	0	0	0	0	0	0	0	0	0	0	0	64.2628	0	0	0	0	7.68168	0
S101	in_house	I	0.00324	0	0	0	0	0	0	0	0	0	0	0	0.01155	0	0	0	0	0	0	0	0	0	0	0	0.00197	0	0	0	0	0	0	0	0	0	0	0	0	0	0	0	0.14571	0	0	0	0	0.01153	0
S102	in_house	I	0	0	0	0	0	0	0	0	0	0	0	0	0	0	0	0	0	0	0	0	0	0	0	0	0	0	0	0	0	0	0	0	0	0	0	0	0	0	0	0	1.60646	0	0	0	0	0.12478	0
S103	in_house	I	0	0	0	0	0	0	0	0	0	0	0	0	0	0	0	0	0	0	0	0	0	0	0	0	0	0	0	0	0	0	0	0	0	0	0	0	0	0	0	0	0.08211	0	0	0	0	0	0
S104	in_house	IV-A	0	0	0	0	0	0	0	0	0	0	0	0	0	0	0	0	0	0	0	0	0	0	0	0	0	0	0	0	0	0	0	0	0	0	0	0	0	0	0	0	0	0	0	0	0	0	0
S105	in_house	I	0	0	0	0	0	0	0	0	0	0	0	0	0	0	0	0	0	0	0	0	0	0	0	0	0	0	0	0	0	0	0	0	0	0	0	0	0	0	0	0	0	0	0	0	0	0	0
S106	in_house	I	0	0	0	0	0	0	0	0	0	0	0	0	0	0	0	0	0	0	0	0	0	0	0	0	0	0	0	0	0	0	0	0	0	0	0	0	0	0	0	0	0	0	0	0	0	0	0
S107	in_house	IV-B	0	0	0	0	0	0	0	0.00261	0.11515	0.06377	0	0	0	0	0	0	0	0	0	0	0	0	0	0	0	0	0	0	0	0	0	0	0.0022	0	0	0	0	0	0	0	83.6843	0	0	0	0	1.44653	0
S108	in_house	IV-B	0	0.02065	0	0	0	0	0	0.27018	1.02	0	0.00084	0	0	0	0	0	0	0	0	0	0	0	0	0	0	0	0	0	0	0	0	0	0	0	0.03392	0	0.02203	0.01125	0	0	90.5741	0	0	0	0	0.79625	0
S109	in_house	IV-A	0	0	0	0	0	0	0	0	0	0.00182	0	0	0	0	0	0	0	0	0	0	0	0	0	0	0	0	0	0	0	0	0	0	0	0	0	0	0	0	0	0	0.01542	0	0	0	0	0.01556	0
S110	in_house	IV-B	0	0	0	0	0	0	0	0	0	0	0	0	0	0	0	0	0	0	0	0	0	0	0	0	0	0	0	0	0	0	0	0	0	0	0	0	0	0	0	0	87.7892	0	0	0	0	11.185	0
S111	in_house	V	0	0	0	0	0	0	0	0	0	0	0	0	0	0	0	0	0	0	0	0	0	0	0	0	0	0	0	0	0	0	0	0.06616	0.00294	0	0	0	0	0	0	0	4.99679	0	0	0	0	0.01576	0
S112	in_house	I	0	0	0	0	0	0	0	0	0	0	0	0.00069	0	0	0	0	0	0	0	0	0	0	0	0	0	0	0	0	0	0	0	0.00373	0	0	0	0	0	0	0	0	0.00519	0	0	0	0	0	0
S113	in_house	IV-B	0	0	0	0	0	0	0	1.10253	14.1265	0.03447	0.00056	0	0	0	0	0	0	0	0	0	0	0	0	0	0	0	0	0	0	0	0	0.01722	0	0	0	0	0	0	0	0	49.6157	0	0	0	0	4.03448	0
S114	in_house	IV-B	0	0	0	0	0	0	0	0.18879	23.1842	0	0	0	0	0	0	0	0	0	0	0	0	0	0	0	0	0	0	0	0	0	0	0	0	0	0	0	0	0	0	0	32.9566	0	0	0	0	3.08326	0
S115	in_house	I	0	0	0	0	0	0	0	0	0	0	0	0	0	0	0	0	0	0	0	0	0	0	0	0	0	0	0	0	0	0	0	0	0	0	0	0	0	0	0	0	0.01149	0	0	0	0	0	0
S116	in_house	IV-B	0	0	0	0	0	0	0	0	0.06151	0.00538	0	0	0	0	0	0	0	0	0	0	0	0	0	0	0	0	0	0	0	0	0	0	0	0	0	0	0	0	0	0	89.437	0	0	0	0	7.88647	0
S117	in_house	III	0	0	0	0	0	0	0	0	0	0	0	0	0	0	0	0	0	0	0	0	0	0	0	0	0	0	0	0	0	0	0	0	0	0	0	0	0	0	0	0	6.81749	0	0	0	0	0.28744	0
S118	in_house	IV-B	0	0	0	0	0	0	0	0	0	0	0	0	0	0	0	0	0	0	0	0	0	0	0	0	0	0	0	0	0	0	0	0.04964	0.10939	0	0	0	0	0	0	0	79.0506	0	0	0	0	2.50985	0
S119	in_house	I	0	0	0	0	0	0	0	0	0	0	0	0	0	0	0	0	0	0	0	0	0	0	0	0	0	0	0	0	0	0	0	0	0	0	0	0	0	0	0	0	0	0	0	0	0	0	0
S120	in_house	I	0	0	0	0	0	0	0	0	0	0	0	0	0	0	0	0	0	0	0	0	0	0	0	0	0	0	0	0	0	0	0	0	0	0	0	0	0	0	0	0	0.1343	0	0	0	0	0.77805	0
S121	in_house	III	0	0	0	0	0	0	0	0	0	0	0	0	0	0	0	0	0	0	0	0	0	0	0	0	0	0	0	0	0	0	0	0	0	0	0	0	0	0	0	0	0.18087	0	0	0	0	0	0
S122	in_house	IV-B	0	0	0	0	0	0	0	0	0.02082	0	0	0	0	0	0	0	0	0	0	0	0	0	0	0	0	0	0	0	0	0	0	0	0	0	0	0	0	0	0	0	94.0889	0	0	0	0	3.00012	0
S123	in_house	IV-B	0	0	0	0	0	0	0	0	0	0	0	0	0	0	0	0	0	0	0	0	0	0	0	0	0	0	0	0	0	0	0	0	0	0	0	0	0.00048	0.01011	0	0	72.293	0	0	0	0	5.7264	0
S124	in_house	I	0	0	0	0	0	0	0	0	0	0	0	0	0	0	0	0	0	0	0	0	0	0	0	0	0	0	0	0	0	0	0	0	0	0	0	0	0	0	0	0	0	0	0	0	0	0	0
S125	in_house	IV-B	0	0	0	0	0	0	0	0.01815	0	0.00815	0	0	0	0	0	0	0	0	0	0	0	0	0	0	0	0	0	0	0	0	0	0	0	0	0	0	0	0	0	0	59.2331	0	0	0	0	32.9838	0
S126	in_house	IV-B	0	0	0	0	0	0	0	0	0.48108	0.05065	0	0	0	0	0	0	0	0	0	0	0	0	0	0	0	0	0	0	0	0	0	0	0	0	0	0	0	0	0	0	61.5999	0	0	0	0	19.3813	0
S127	in_house	IV-A	0	0	0	0	0	0	0	0	0	0	0	0	0	0	0	0	0	0	0	0	0	0	0	0	0	0	0	0	0	0	0	0	0	0	0	0	0	0	0	0	45.3783	0	0	0	0	4.44552	0
S128	in_house	V	0	0	0	0	0	0	0	0	0	0	0	0	0	0	0	0	0	0	0	0	0	0	0	0	0	0	0	0	0	0	0	0.03547	0	0	0	0	0	0	0	0	0.00849	0	0	0	0	0	0
S129	in_house	III	0	0	0	0	0	0	0	0	0	0.03489	0	0	0	0	0	0	0	0	0	0	0	0	0	0	0	0	0	0	0	0	0	0.09707	0.01672	0	0	0	0	0	0	0	0.18451	0	0	0	0	0.0513	0
S130	in_house	IV-A	0	0	0	0	0	0	0	0	0	0	0.0088	0	0	0	0	0	0	0	0	0	0	0	0	0	0	0	0	0	0	0	0	0.29274	0.06304	0	0	0	0	0	0	0	5.99695	0	0	0	0	0.00666	0
S131	in_house	V	0	0	0	0	0	0	0	0	0	0	0	0	0	0	0	0	0	0	0	0	0	0	0	0	0	0	0	0	0	0	0	0.11974	0	0	0	0	0	0	0	0	0.3951	0	0	0	0	0.01235	0
S132	in_house	IV-B	0	0	0	0	0	0	0	0	0	0	0	0	0	0	0	0	0	0	0	0	0	0	0	0	0	0	0	0	0	0	0	0.04627	0	0	0	0	0	0	0	0	75.4587	0	0	0	0	2.60823	0
S133	in_house	IV-A	0	0	0	0	0	0	0	0	0	0	0	0	0.04373	0	0	0.00305	0	0	0.01222	0	0	0	0.0088	0	0	0	0	0	0	0	0	0	0	0	0	0	0	0	0	0	0.22747	0	0	0	0	0	0
S134	in_house	IV-A	0	0	0	0	0	0	0	0	0	0	0	0	0	0	0	0	0	0	0	0	0	0	0	0	0	0	0	0	0	0	0	0	0	0	0	0	0	0.34759	0	0	8.06559	0	0	0	0	0.83899	0
S135	in_house	IV-B	0	0	0	0	0	0	0	0.01399	0	0	0	0	0	0	0	0	0	0	0	0	0	0	0	0	0	0	0	0	0	0	0	0.06515	0	0	0	0	0	0	0	0	55.5083	0	0	0	0	14.6631	0
S136	in_house	IV-B	0	0	0	0	0	0	0	0	0	0.00253	0	0	0	0	0	0	0	0	0	0	0	0	0	0	0	0	0	0	0	0	0	0	0.00155	0	0	0	0	0	0	0	79.9704	0	0	0	0	13.6173	0
S137	in_house	III	0	0	0	0	0	0	0	0	0	0.00443	0	0	0	0	0	0	0	0	0	0	0	0	0	0	0	0	0	0	0	0	0	0	0	0	0	0	0	0	0	0	0.02764	0	0	0	0	0.02157	0
S138	in_house	IV-A	0	0	0	0	0	0	0	0	0	0	0	0	0	0	0	0	0	0	0	0	0	0	0	0	0	0	0	0	0	0	0	0	0	0	0	0	0	0	0	0	30.8471	0	0	0	0	0.92705	0
S139	in_house	IV-B	0	0	0	0	0	0	0	0	0	0.00713	0	0	0	0	0	0	0	0	0	0	0	0	0	0	0	0	0	0	0	0	0	0.00298	0	0	0	0	0	0	0	0	79.8545	0	0	0	0	15.0832	0
S140	in_house	IV-A	0	0	0	0	0	0	0	0	0	0	0	0	0	0	0	0	0	0	0	0	0	0	0	0	0	0	0	0	0	0	0	0	0	0	0	0	0	0	0	0	22.7379	0	0	0	0	2.98917	0
S141	in_house	III	0	0	0	0	0	0	0	0	0	0	0	0	0	0	0	0	0	0	0	0	0	0	0	0	0	0	0	0	0	0	0	0	0.02449	0	0	0	0	0	0	0	2.79023	0	0	0	0	0	0
S142	in_house	I	0	0	0	0	0	0	0	0	0	0	0	0	0	0	0	0	0	0	0	0	0	0	0	0	0	0	0	0	0	0	0	0	0	0	0	0	0	0	0	0	0.05121	0	0	0	0	0	0
S143	in_house	IV-A	0	0	0	0	0	0	0	0	0	0	0	0	0	0	0	0	0	0	0	0	0	0	0	0	0	0	0	0	0	0	0	0	0	0	0	0	0	0	0	0	0.01831	0	0	0	0	0	0
S144	in_house	IV-A	0	0	0	0	0	0	0	0	0	0	0	0	0	0	0	0	0	0	0	0	0	0	0	0	0	0	0	0	0	0	0	0	0	0	0	0	0	0	0	0	0.01333	0	0	0	0	0.00135	0
S145	in_house	III	0	0	0	0	0	0	0	0	0	0	0	0	0	0	0	0	0	0	0	0	0	0	0	0	0	0	0	0	0	0	0	0	0	0	0	0	0	0	0	0	0.29064	0	0	0	0	0	0
S146	in_house	III	0	0	0	0	0	0	0	0	0	0	0	0	0	0	0	0	0	0	0	0	0	0	0	0	0	0	0	0	0	0	0	0.09004	0	0	0	0	0	0	0	0	0.00446	0	0	0	0	0	0
S147	in_house	IV-B	0	0	0	0	0	0	0	0	0	0	0	0	0	0	0	0	0	0	0	0	0	0	0	0	0	0	0	0	0	0	0	0	0	0	0	0	0	0	0	0	57.636	0	0	0	0	4.03812	0
S148	in_house	IV-A	0	0	0	0	0	0	0	0	0	0	0	0	0	0	0	0	0	0	0	0	0	0	0	0	0	0	0	0	0	0	0	0	0	0	0	0	0	0	0	0	0.01526	0	0	0	0	0.00131	0
S149	in_house	III	0	0	0	0	0	0	0	0	0	0	0	0	0	0	0	0	0	0	0	0	0	0	0	0	0	0	0	0	0	0	0	0	0	0	0	0	0	0	0	0	5.88906	0	0	0	0	0.002	0
S150	in_house	III	0	0	0	0	0	0	0	0	0	0	0	0	0	0	0	0	0	0	0	0	0	0	0	0	0	0	0	0	0	0	0	0	0	0	0	0	0	0	0	0	0.80316	0	0	0	0	0	0
S151	in_house	IV-B	0	0	0	0	0	0	0	0	0	0	0	0	0	0	0	0	0	0	0	0	0	0	0	0	0	0	0	0	0	0	0	0	0	0	0	0	0	0	0	0	44.938	0	0	0	0	35.4134	0
S152	in_house	III	0	0	0	0	0	0	0	0	0	0	0	0	0	0	0	0	0	0	0	0	0	0	0	0	0	0	0	0	0	0	0	0.27137	1.73663	0	0	0	0	0	0	0	0.13892	0	0	0	0	0	0
S153	in_house	III	0	0	0	0	0	0	0	0	0	0	0	0	0	0	0	0	0	0	0	0	0	0	0	0	0	0	0	0	0	0	0	0	0	0	0	0	0	0	0	0	0.50638	0	0	0	0	0.1722	0
S154	in_house	IV-A	0.00538	0	0	0	0	0	0	0	0	0	0	0	0	0	0	0	0	0	0	0	0	0	0	0	0	0	0	0.00097	0	0	0	0	0	0	0	0	0	0.01455	0	0	0.06919	0	0	0	0	0	0
S155	in_house	IV-B	0	0	0	0	0	0	0	0	0	0	0	0	0	0	0	0	0	0	0	0	0	0	0	0	0	0	0	0	0	0	0	0	0	0	0	0	0	0	0	0	41.2566	0	0	0	0	2.38109	0
S156	in_house	IV-A	0	0	0	0	0	0	0	0	0	0	0	0	0	0	0	0	0	0	0	0	0	0	0	0	0	0	0	0	0	0	0	0	0	0	0	0	0	0	0	0	0.01797	0	0	0	0	0	0
S157	in_house	IV-A	0	0	0	0	0	0	0	0	0	0	0	0	0	0	0	0	0	0	0	0	0	0	0	0	0	0	0	0	0	0	0	0	0	0	0	0	0	0	0	0	0.02734	0	0	0	0	0	0
S158	in_house	IV-A	0	0	0	0	0	0	0	0	0	0	0	0	0	0	0	0	0	0	0	0	0	0	0	0	0	0	0	0	0	0	0	0.09499	0.00418	0	0	0	0	0	0	0	0	0	0	0	0	0	0
S159	in_house	IV-B	0	0	0	0	0	0	0	0.00165	0	0.00335	0	0	0	0	0	0	0	0	0	0	0	0	0	0	0	0	0	0	0	0	0	0	0	0	0	0	0	0	0	0	60.2604	0	0	0	0	4.75472	0
S160	in_house	III	0	0	0	0	0	0	0	0	0	0	0	0	0	0	0	0	0	0	0	0	0	0	0	0	0	0	0	0	0	0	0	0	0	0	0	0	0	0	0	0	1.61229	0	0	0	0	0	0
S161	in_house	IV-B	0	0	0	0	0	0	0	0.00047	0	0	0	0	0	0	0	0	0	0	0	0	0	0	0	0	0	0	0	0	0	0	0	0	0	0	0	0	0	0.03566	0	0	75.7738	0	0	0	0	7.01944	0
S162	in_house	IV-A	0	0	0	0	0	0	0	0	0	0	0	0	0	0	0	0	0	0	0	0	0	0	0	0	0	0	0	0	0	0	0	0	0	0	0	0	0	0	0	0	0.02997	0	0	0	0	0	0
S163	in_house	III	0	0	0	0	0	0	0	0	0.0053	0.01629	0	0	0	0	0	0	0	0	0	0	0	0	0	0	0	0	0	0	0	0	0	0	0	0	0	0	0	0	0	0	0.10671	0	0	0	0	0.02513	0
S164	in_house	III	0	0	0	0	0	0	0	0	0	0	0	0	0	0	0	0	0	0	0	0	0	0	0	0	0	0	0	0	0	0	0	0	0	0	0	0	0	0	0	0	0.31691	0	0	0	0	0	0
S165	in_house	III	0	0	0	0	0	0	0	0	0	0	0	0	0	0	0.00139	0	0	0	0	0	0	0	0	0	0	0	0	0	0	0	0	0	0	0	0	0	0	0	0	0	0.03254	0	0	0	0	0	0
S166	in_house	III	0	0	0	0	0	0	0	0	0	0	0	0	0	0	0	0	0	0	0	0.04622	0	0	0	0	0	0	0	0	0	0	0	0	0	0	0	0	0	0	0	0	2.26649	0	0	0	0	0	0
S167	in_house	IV-B	0	0	0	0	0	0	0	0	0	0	0	0	0	0	0	0	0	0	0	0	0	0	0	0	0	0	0	0	0	0	0	0	0	0	0	0	0	0	0	0	60.479	0	0	0	0	28.1657	0
S168	in_house	IV-A	0	0	0	0	0	0	0	0	0	0	0	0	0	0	0	0	0	0	0	0	0	0	0	0	0	0	0	0	0	0	0	0	0	0	0	0	0	0	0	0	0.00619	0	0	0	0	0	0
S169	in_house	IV-B	0.00134	0	0	0	0	0	0	0	0	0.00582	0	0	0	0	0	0	0	0	0	0	0	0	0	0	0	0	0	0	0	0	0	0	0	0	0	0	0	0	0	0	80.4085	0	0	0	0	4.20855	0
S170	in_house	IV-A	0	0	0	0	0	0	0	0	0	0	0	0	0	0	0	0	0	0	0	0	0	0	0	0	0	0	0	0	0	0	0	0	0	0	0	0	0	0	0	0	0.52584	0	0	0	0	0	0
S171	in_house	III	0	0	0	0	0	0	0	0	0	0	0	0	0	0	0	0	0	0	0	0.00141	0	0	0	0	0	0	0	0	0	0	0	0.02641	0	0	0	0	0	0	0	0	0.02239	0	0	0	0	0	0
S172	in_house	IV-B	0	0	0	0	0	0	0	0	0	0	0	0	0	0	0	0	0	0	0	0	0	0	0	0	0	0	0	0	0	0	0	0	0	0	0	0	0	0	0	0	50.0603	0	0	0	0	13.224	0
S173	in_house	IV-B	0	0	0	0	0	0	0	0	9.38765	0	0	0	0	0	0	0	0	0	0	0	0	0	0	0	0	0	0	0	0	0	0	0	0	0	0	0	0	0.0008	0	0	35.7919	0	0	0	0.10105	27.1898	0
S174	in_house	IV-B	0	0	0	0	0	0	0	0	9.84042	0	0	0	0	0	0	0	0	0	0	0	0	0	0	0	0	0	0	0	0	0	0	0	0	0	0	0	0	0.00373	0	0	43.691	0	0	0	0.12784	6.33655	0
S175	in_house	IV-A	0	0	0	0	0	0	0	0	0	0	0	0	0	0	0	0	0	0	0	0	0	0	0	0	0	0	0	0	0	0	0	0	0	0	0	0	0	0	0	0	0.05584	0	0	0	0	0.00841	0
S176	in_house	IV-B	0	0	0	0	0	0	0	0	0	0	0	0	0	0.00863	0	0	0	0	0	0.01701	0	0	0	0	0	0	0	0	0	0	0	0	0	0	0	0	0	0	0	0	74.2068	0	0	0	0	0	0
S177	in_house	IV-A	0	0	0	0	0	0	0	0	0	0	0	0	0	0	0	0	0	0	0	0	0	0	0	0	0	0	0	0	0	0	0	0.03513	0	0	0	0	0	0	0	0	0.33862	0	0	0	0	0.03928	0
S178	in_house	IV-B	0.00127	0	0	0	0	0	0	0	0	0.01114	0	0	0	0	0	0	0	0	0	0	0	0	0	0	0	0	0	0	0	0	0	0	0	0	0	0	0	0	0	0	65.8337	0	0	0	0	11.4688	0
S179	in_house	V	0	0	0	0	0	0	0	0	0	0	0	0	0	0	0	0	0	0	0	0	0	0	0	0	0	0	0	0	0	0	0	0	0	0	0	0	0	0	0	0	0.04305	0	0	0	0	0	0
S180	in_house	IV-A	0	0	0	0	0	0	0	0	0	0	0	0	0	0	0	0	0	0	0	0	0	0	0	0	0	0	0	0	0	0	0	0	0	0	0	0	0	0	0	0	0	0	0	0	0	0	0
S181	in_house	III	0	0	0	0	0	0	0	0	0	0	0	0	0	0	0	0	0	0	0	0	0	0	0	0	0	0	0	0	0	0	0	0.10591	0.08876	0	0	0	0	0	0	0	0.56257	0	0	0	0	0	0
S182	in_house	V	0	0	0	0	0	0	0	0	0	0	0	0	0	0	0	0	0	0	0	0	0	0	0	0	0	0	0	0	0	0	0	0	0	0	0	0	0	0	0	0	0	0	0	0	0	0	0
S183	in_house	IV-A	0	0	0	0	0	0	0	0	0	0	0	0	0	0	0	0	0	0	0	0	0	0	0	0	0	0	0	0	0	0	0	0.14719	0.02988	0	0	0	0	0	0	0	23.8606	0	0	0	0	2.88229	0
S184	in_house	IV-A	0	0	0	0	0	0	0	0	0	0	0	0	0	0	0	0	0	0	0	0	0	0	0	0	0	0	0	0	0	0	0	0	0	0	0	0	0	0	0	0	0	0	0	0	0	0	0
S185	in_house	III	0	0	0	0	0	0	0	0	0	0	0	0	0	0	0	0	0	0	0	0	0	0	0	0	0	0	0	0	0	0	0	0	0	0	0	0	0	0	0	0	0.68129	0	0	0	0	0.01012	0
S186	in_house	IV-B	0	0	0	0	0	0.12795	0	1.10852	0	0.0047	0.06492	0	0	0	0	0	0	0	0	0	0	0	0	0	0	0	0	0	0	0	0	0	0	0	0	0	0	0	0	0	32.4763	0	0	0	0	5.02939	0
S187	in_house	IV-A	0	0	0	0	0	0	0	0	0	0	0	0	0	0	0	0	0	0	0	0	0	0	0	0	0	0	0	0	0	0	0	0	0	0	0	0	0	0	0	0	0	0	0	0	0	0	0
S188	in_house	IV-A	0	0	0	0	0	0	0	0	0	0	0	0	0	0	0	0	0	0	0	0	0	0	0	0	0	0	0	0	0	0	0	0	0	0	0	0	0	0	0	0	0.01331	0	0	0	0	0	0
S189	in_house	IV-B	0	0	0	0	0	0	0	0	0	0	0	0	0	0	0	0	0	0	0	0	0	0	0	0	0	0	0	0	0	0	0	0	0	0	0	0	0	0	0	0	58.0804	0	0	0	0	0.97223	0
S190	in_house	IV-B	0	0	0	0	0	0	0	0	0	0	0	0	0	0	0	0	0	0	0	0	0	0	0	0	0	0	0	0	0	0	0	0	0	0	0	0	0	0	0	0	71.2631	0	0	0	0	2.03544	0
S191	in_house	IV-A	0	0	0	0	0	0	0	0	0	0	0	0	0	0	0	0	0	0	0	0	0	0	0	0	0	0	0	0	0	0	0	0	0	0	0	0	0	0	0	0	0	0	0	0	0	0	0
S192	in_house	V	0	0	0	0	0	0	0	0	0	0	0	0	0	0	0	0	0	0	0	0	0	0	0	0	0	0	0	0	0	0	0	0	0	0	0	0	0	0	0	0	0.63355	0	0	0	0	0	0
S193	in_house	III	0	0	0	0	0	0	0	0	0	0	0	0	0	0	0	0	0	0	0	0	0	0	0	0	0	0	0	0	0	0	0	0	0	0	0	0	0	0	0	0	0.60883	0	0	0	0	0.0276	0
S194	in_house	IV-B	0	0	0	0	0	0	0	0	0	0	0	0	0	0	0	0	0	0	0	0	0	0	0	0.00044	0	0	0	0	0	0	0	0	0.05187	0	0	0	0	0	0	0	60.3858	0	0	0	0	2.6295	0
S195	in_house	III	0	0	0	0	0	0	0	0	0	0	0	0	0	0	0	0	0	0	0	0	0	0	0	0	0	0	0	0	0	0	0	0	0	0	0	0	0	0	0	0	0	0	0	0	0	0	0
S196	in_house	III	0	0	0	0	0	0	0	0	0	0	0	0	0	0	0	0	0	0	0.00073	0	0	0	0.00066	0	0	0	0	0	0	0	0	0	0	0	0	0	0	0	0	0	0.05669	0	0	0	0	0	0
S197	in_house	IV-A	0	0	0	0	0	0	0	0	0	0	0	0	0	0	0	0	0	0	0	0	0	0	0	0	0	0	0	0	0	0	0	0	0	0	0	0	0	0	0	0	0.05378	0	0	0	0	0	0
S198	in_house	IV-A	0	0	0	0	0	0	0	0	0	0	0	0	0	0	0	0	0	0	0	0	0	0	0	0	0	0	0	0	0	0	0	0	0	0	0	0	0	0	0	0	40.509	0	0	0	0	0.78128	0
SRS011269	HMP	V	0	0	0	0	0	0	0	0	0	0	0	0	0	0	0	0	0	0	0	0	0	0	0	0	0	0	0	0	0	0	0	0	0	0	0	0	0	0	0	0	6.709	0	0	0	0	0.4474	0
SRS011355	HMP	I	0	0	0	0	0	0	0	0	0	0	0	0	0	0	0	0	0	0	0	0	0	0	0	0	0	0	0	0	0	0	0	0.01372	0.00363	0	0	0	0	0	0	0	0	0	0	0	0	0	0
SRS011584	HMP	V	0	0	0	0	0	0	0	0	0	0	0	0	0	0	0	0	0	0	0	0	0	0	0	0	0	0	0	0	0	0	0	0	0	0	0	0	0	0	0	0	0.8074	0	0	0	0	0	0
SRS012294	HMP	V	0	0	0	0	0	0	0	0	0	0	0	0	0	0	0	0	0	0	0	0	0	0	0	0	0	0	0	0	0	0	0	0	0	0	0	0	0	0	0	0	0	0	0	0	0	0	0
SRS013542	HMP	IV-B	0	0	0	0	0	0	0	0	0	0	0	0	0	0	0	0	0	0	0	0	0	0	0	0	0	0	0	0	0	0	0	0	0	0	0	0	0	0	0	0	60.5728	0	0	0	0	12.4659	0
SRS014466	HMP	I	0	0	0	0	0	0	0	0	0	0	0	0	0	0	0	0	0	0	0	0	0	0	0	0	0	0.01807	0	0	0.05915	0	0	0	0	0	0	0	0	0	0	0	0.38819	0	0	0	0	0	0
SRS014494	HMP	I	0	0	0	0	0	0	0	0	0	0	0	0	0	0	0	0	0	0	0	0	0	0	0	0	0	0	0	0	0	0	0	0	0	0	0	0	0	0	0	0	0	0	0	0	0	0	0
SRS014629	HMP	V	0	0	0	0	0	0	0	0	0	0	0	0	0	0	0	0	0	0	0	0	0	0	0	0	0	0	0	0	0	0	0	0	0	0	0	0	0	0	0	0	0	0	0	0	0	0	0
SRS015054	HMP	I	0	0	0	0	0	0	0	0	0	0	0	0	0	0	0	0	0	0	0	0	0	0	0	0	0	0	0	0	0	0.02403	0	0	0	0	0	0	0	0	0	0	0	0	0	0	0	0	0
SRS015072	HMP	I	0	0	0	0	0	0	0	0	0	0	0	0	0	0	0	0	0	0	0	0	0	0	0	0	0	0	0	0	0	0	0	0.10047	0	0	0	0	0	0	0	0	1.26253	0	0	0	0	0	0
SRS015073	HMP	IV-A	0	0	0	0	0	0	0	0	0	0	0	0	0	0	0	0	0	0	0	0	0	0	0	0	0	0	0	0	0	0	0	0	0	0	0	0	0	0	0	0	2.10238	0	0	0	0	0	0
SRS015168	HMP	I	0	0	0	0	0	0	0	0	0	0	0	0	0	0	0	0	0	0	0	0	0	0	0	0	0	0	0	0	0	0	0	0	0	0	0	0	0	0	0	0	0.07537	0	0	0	0	0	0
SRS015225	HMP	III	0	0	0	0	0	0	0	0	0	0	0	0	0	0	0	0	0	0	0	0	0	0	0	0	0	0	0	0	0	0	0	0	0	0	0	0	0	0	0	0	0	0	0	0	0	0	0
SRS015425	HMP	I	0	0	0	0	0	0	0	0	0	0	0	0	0	0	0	0	0	0	0	0	0	0	0	0	0	0	0	0	0	0	0	0	0	0	0	0	0	0	0	0	0	0	0	0	0	0	0
SRS016111	HMP	III	0	0	0	0	0	0	0	0	0	0	0	0	0	0	0	0	0	0	0	0	0	0	0	0	0	0	0	0	0	0	0	0	0	0	0	0	0	0	0	0	0	0	0	0	0	0	0
SRS016191	HMP	I	0	0	0	0	0	0	0	0	0	0	0	0	0	0	0	0	0	0	0	0	0	0	0	0	0	0	0	0	0	0	0	0.01139	0	0	0	0	0	0	0	0	0	0	0	0	0	0	0
SRS016516	HMP	I	0	0	0	0	0	0	0	0	0	0	0	0	0	0	0	0	0	0	0	0	0	0	0	0	0	0	0	0	0	0	0	0	0	0	0	0	0	0	0	0	0	0	0	0	0	0	0
SRS016559	HMP	I	0	0	0	0	0	0	0	0	0	0	0	0	0	0	0	0	0	0	0	0	0	0	0	0	0	0	0	0	0	0	0	0.13812	0	0	0	0	0	0	0	0	0	0	0	0	0	0	0
SRS017497	HMP	IV-B	0	0	0	0	0	0	0	0	0	0	0	0	0	0	0	0	0	0	0	0	0	0	0	0	0	0	0	0	0	0	0	0	0	0	0	0	0	0	0	0	36.751	0	0	0	0	23.0877	0
SRS017520	HMP	I	0	0	0	0	0	0	0	0	0	0	0	0	0	0	0	0	0	0	0	0	0	0	0	0	0	0	0	0	0	0	0	0.08253	0	0	0	0	0	0	0	0	0	0	0	0	0	0	0
SRS017700	HMP	I	0	0	0	0	0	0	0	0	0	0	0	0	0	0	0	0	0	0	0	0	0	0	0	0	0	0	0	0	0	0	0	0	0	0	0	0	0	0	0	0	0.02777	0	0	0	0	0	0
SRS018769	HMP	I	0	0	0	0	0	0	0	0	0	0	0	0	0	0	0	0	0	0	0	0	0	0	0	0	0	0	0	0	0	0	0	0	0	0	0	0	0	0	0	0	0	0	0	0	0	0	0
SRS019379	HMP	II	0	0	0	0	0	0	0	0	0	0	0	0	0	0	0	0	0	0	0	0	0	0	0	0	0	0	0	0	0	0	0	0	0	0	0	0	0	0	0	0	1.40198	0	0	0	0	0	0
SRS019600	HMP	I	0	0	0	0	0	0	0	0	0	0	0	0	0	0	0	0	0	0	0	0	0	0	0	0	0	0	0	0	0	0	0	0	0.02278	0	0	0	0	0	0	0	0	0	0	0	0	0	0
SRS019989	HMP	I	0	0	0	0	0	0	0	0	0	0	0	0	0	0	0	0	0	0	0	0	0	0	0	0	0	0	0	0	0	0	0	0	0	0	0	0	0	0	0	0	0.96004	0	0	0	0	0.00216	0
SRS020349	HMP	I	0	0	0	0	0	0	0	0	0	0	0	0	0	0	0	0	0	0	0	0	0	0	0	0	0	0	0	0	0	0	0	0	0	0	0	0	0	0	0	0	0.83807	0	0	0	0	0	0
SRS021969	HMP	I	0	0	0	0	0	0	0	0	0	0	0	0	0	0	0	0	0	0	0	0	0	0	0	0	0	0	0	0	0	0	0	0	0	0	0	0	0	0	0	0	0	0	0	0	0	0	0
SRS022092	HMP	V	0	0	0	0	0	0	0	0	0	0	0	0	0	0	0	0	0	0	0	0	0	0	0	0	0	0	0	0	0	0	0	0	0	0	0	0	0	0	0	0	0	0	0	0	0	0	0
SRS022158	HMP	I	0	0	0	0	0	0	0	0	0	0	0	0	0	0	0	0	0	0	0	0	0	0	0	0	0	0	0	0	0	0	0	0.06767	0	0	0	0	0	0	0	0	0	0	0	0	0	0	0
SRS022734	HMP	II	0	0	0	0	0	0	0	0	0	0	0	0	0	0	0	0	0	0	0	0	0	0	0	0	0	0	0	0	0	0	0	0	0	0	0	0	0	4.33871	0	0	0	0	0	0	0	0	0
SRS023850	HMP	II	0	0	0	0	0	0	0	0	0	0	0	0	0	0	0	0	0	0	0	0	0	0	0	0	0	0	0	0	0	0	0	0.19036	0.09657	0	0	0	0	0	15.8112	0	0	0	0	0.76542	0	0	0
SRS024068	HMP	V	0	0	0	0	0	0	0	0	0	0	0	0	0	0	0	0	0	0	0	0	0	0	0	0	0	0	0	0	0	0	0	0	0	0	0	0	0	0	0	0	20.455	0	0	0	0	0.17339	0
SRS024428	HMP	II	0	0	0	0	0	0	0	0	0	0	0	0	0	0	0	0	0	0	0	0	0	0	0	0	0	0	0	0	0	0	0	0	0.02121	0	0	0	0	0	0	0	21.2165	0	0	0	0	0	0
SRS042428	HMP	IV-A	0	0	0	0	0	0	0	0	0	0	0	0	0	0	0	0	0	0	0	0	0	0	0	0	0	0	0.01269	0	0	0	0	0	0	0	0	0	0	0	0	0	0	0	0	0	0	0	0
SRS042858	HMP	I	0	0	0	0	0	0	0	0	0	0	0	0	0	0	0	0	0	0	0	0	0	0	0	0	0	0	0	0	0	0	0	0	0	0	0	0	0	0	0	0	0	0	0	0	0	0	0
SRS044742	HMP	I	0	0	0	0	0	0	0	0	0	0	0	0	0	0	0	0	0	0	0	0	0	0	0	0	0	0	0	0	0	0	0	0.31618	0	0	0	0	0	0	0	0	2.88717	0	0	0	0	0	0
SRS047335	HMP	III	0	0	0	0	0	0	0	0	0	0	0	0	0	0	0	0	0	0	0	0	0	0	0	0	0	0	0	0	0	0	0	0	0	0	0	0	0	0	0	0	0	0	0	0	0	0	0
SRS049237	HMP	I	0	0	0	0	0	0	0	0	0	0	0	0	0	0	0	0	0	0	0	0	0	0	0	0	0	0	0	0	0	0	0	0	0	0	0	0	0	0	0	0	0.00366	0	0	0	0	0	0
SRS050184	HMP	IV-A	0	0	0	0	0	0	0.0296	0	0	0	0	0	0	0	0	0	0	0.42159	0	0	0	0	0	0	0	0	0	0	0	0	0	0.1016	0.07134	0	0	0	0	0	0	0	0	0	0	0	0	0	0
SRS051505	HMP	IV-A	0	0	0	0	0	0	0	0	0	0	0	0	0	0	0	0	0	0	0	0	0	0	0	0	0	0	0	0	0	0	0	0.10328	0.01796	0	0	0	0	0	0	0	18.197	0	0	0	0	0.67601	0
SRS052330	HMP	V	0	0	0	0	0	0	0	0	0	0	0	0	0	0	0	0	0	0	0	0	0	0	0	0	0	0	0	0	0	0	0	0.12317	0	0	0	0	0	0	0	0	0	0	0	0	0	0	0
SRS052620	HMP	II	0	0	0	0	0	0	0	0	0	0	0	0	0	0	0	0	0	0	0	0	0	0	0	0	0	0	0	0	0	0	0	0	0	0	0	0	0	41.8385	0	0	0	0	0	0	0	0	0
SRS052756	HMP	III	0	0	0	0	0	0	0	0	0	0	0	0	0	0	0	0	0	0	0	0	0	0	0	0	0	0	0	0	0	0	0	0	0	0	0	0	0	0	0	0	0	0	0	0	0	0	0
SRS054962	HMP	III	0	0	0	0	0	0	0	0	0	0	0	0	0	0	0	0	0.02521	0	0	0	0	0	0.00133	0	0	0	0.00752	0	0	0	0	0	1.71339	0.02189	0	0	0	0	0	0	0	0	0	0	0	0	0
SRS055298	HMP	III	0	0	0	0	0	0	0	0	0	0	0	0	0	0	0	0	0	0	0	0	0	0	0	0	0	0	0	0.0017	0	0	0	0	0	0	0	0	0	0	0	0	0	0	0	0	0	0	0
SRS056695	HMP	I	0	0	0	0	0	0	0	0	0	0	0	0	0	0	0	0	0	0	0	0	0	0	0	0	0	0	0	0	0	0	0	0.02857	0	0	0	0	0	0	0	0	0	0	0	0	0	0	0
SRS057807	HMP	I	0	0	0	0	0	0	0	0	0	0	0	0	0	0	0	0	0	0	0	0	0	0	0	0	0	0	0	0	0	0	0	0	0.0082	0	0	0	0	0	0	0	0	0	0	0	0	0	0
SRS062520	HMP	II	0	0	0	0	0	0	0	0	0	0	0	0	0	0	0	0	0	0	0	0	0	0	0	0	0	0	0	0	0	0	0	0	0	0	0	0	0	0	0	0	0	0	0	0	0	0	0
SRS063417	HMP	V	0	0	0	0	0	0	0	0	0	0	0	0	0	0	0	0	0	0	0	0	0	0	0	0	0	0	0	0	0	0	0	0	0	0	0	0	0	0	0	0	0	0	0	0	0	0	0
SRS064376	HMP	I	0	0	0	0	0	0	0	0	0	0	0	0	0	0	0	0	0	0	0	0	0	0	0	0	0	0	0.09776	0	0	0	0	0	0	0	0	0	0	0	0	0	0	0	0	0	0	0	0
SRS064704	HMP	IV-A	0	0	0	0	0	0	0	0	0	0	0	0	0	0	0	0	0	0	0	0	0	0	0	0	0	0	0	0	0	0	0	0.0252	0.01286	0	0	0	0	0	0	0	0	0	0	0	0	0	0
SRS065347	HMP	I	0	0	0	0	0	0	0	0	0	0	0	0	0	0	0	0	0	0	0	0	0	0	0	0	0	0	0	0	0	0	0	0	0	0	0	0	0	0	0	0	0	0	0	0	0	0	0
SRS077751	HMP	I	0	0	0	0	0	0	0	0	0	0	0	0	0	0	0	0	0	0	0	0	0	0	0	0	0	0	0	0	0	0	0	0.12906	0	0	0	0	0	0	0	0	0	0	0	0	0	0	0
S199	in_house	III	0	0	0	0	0	0	0	0	0	0	0	0	0	0	0	0	0	0	0	0	0	0	0	0	0	0	0	0	0	0	0	0.06043	0	0	0	0	0	0	0	0	0.89619	0	0	0	0	0.26144	0
S200	in_house	I	0	0	0	0	0	0	0	0	0	0	0	0	0	0	0	0	0	0	0	0	0	0	0	0	0	0	0	0	0	0	0	0	0	0	0	0	0	0	0	0	0.04596	0	0	0	0	0.01187	0
S201	in_house	II	0	0	0	0	0	0	0	0	0	0	0	0	0	0	0	0	0	0	0	0	0	0	0	0	0	0	0	0	0	0	0	0	0	0	0	0	0	0	0	0.34009	0	0	0	0	0	0	0
S202	in_house	IV-B	0	0	0	0	0	0	0	0	1.43046	0	0	0	0	0	0	0	0	0	0	0	0	0	0	0	0	0	0	0	0	0	0	0	0	0	0	0	0	0	0	0	64.9683	0	0	0	0	23.4692	0
S203	in_house	I	0	0	0	0	0	0	0	0	0	0	0	0	0	0	0	0	0	0	0	0	0	0	0	0	0	0	0	0	0	0	0	0	0	0	0	0	0	0	0	0	7.62428	0	0	0	0	0.00984	0
S204	in_house	IV-B	0	0	0	0	0	0	0	0	1.23821	0	0	0	0.01464	0	0	0	0	0	0	0	0	0	0	0	0	0	0	0	0	0	0	0	0	0	0	0	0	0.02658	0	0	82.0079	0	0	0	0	5.84272	0
S205	in_house	II	0	0	0	0	0	0	0	0	0	0	0	0	0	0	0	0	0	0	0	0	0	0	0	0	0	0	0	0	0	0	0	0	0	0	0	0	0	0	0	87.5923	0.06952	0	0	0	0	0	0
S206	in_house	III	0	0	0	0	0	0	0	0	0	0	0	0	0	0	0	0	0	0	0	0	0	0	0	0	0	0	0	0	0	0	0	0.06983	0	0	0	0	0	0	0	0	0.15281	0	0	0	0	0	0
S207	in_house	I	0	0	0	0	0	0	0	0	0	0	0	0	0	0	0	0	0	0	0	0	0	0	0	0	0	0	0	0	0	0	0	0	0	0	0	0	0	0	0	0	0	0	0	0	0	0	0
S208	in_house	III	0	0	0	0	0	0	0	0	0	0	0	0	0	0	0	0	0	0	0	0	0	0	0	0	0	0	0	0	0	0	0	0.0413	0.00183	0	0	0	0	0	0	0.03963	0.08641	0	0	0	0	0	0
S209	in_house	III	0	0	0	0	0	0	0	0	0	0	0	0	0	0	0	0	0	0	0	0	0	0	0	0	0	0	0	0	0	0	0	0	0	0	0	0	0	0	0	0	0.02927	0	0	0	0	0	0
S210	in_house	V	0	0	0	0	0	0	0	0	0	0	0	0	0	0	0	0	0	0	0	0	0	0	0	0	0	0	0	0	0	0	0	0.07739	0	0	0	0	0	0.05414	0	0	0.03974	0	0	0	0	0	0
S211	in_house	IV-B	0	0	0	0	0	0	0	0.18017	0.56778	0	0.03036	0	0	0.00699	0	0	0	0	0	0	0	0	0.00142	0	0	0	0	0	0	0	0	0	0	0	0	0	0	0	0	0.00343	69.3386	0	0	0	0	10.8237	0
[truncated: 265 more columns]
