# Supplementary material for: A comprehensive non-redundant gene catalog reveals extensive within-community intraspecies diversity in the human vagina
Source: Nat Commun. 2020 Feb 26;11:940. doi: 10.1038/s41467-020-14677-3 (PMC7044274; doi:10.1038/s41467-020-14677-3)
Supplement: Supplementary file 7 — Supplementary Data 4 [file 41467_2020_14677_MOESM7_ESM.xlsx]

## Sheet: TS4
Additional file 2: Table S4. Counts of non-redundant genes in VIRGO by taxonomic groups in both species and genera
species	non_redundant genes in VIRGO	genera
Gardnerella vaginalis	32234	Gardnerella
Klebsiella oxytoca	10472	Klebsiella
Atopobium vaginae	10470	Atopobium
Mesorhizobium sp.	7978	Mesorhizobium
Enterococcus faecalis	7706	Enterococcus
Mycobacterium smegmatis	7230	Mycobacterium
Sphingobacterium spiritivorum	7019	Sphingobacterium
Lactobacillus crispatus	6607	Lactobacillus
Mycobacterium parascrofulaceum	6444	Mycobacterium
Clostridiales Family	5827	Clostridiales
Lactobacillus jensenii	5529	Lactobacillus
Prevotella timonensis	5266	Prevotella
Chryseobacterium gleum	5248	Chryseobacterium
Lactobacillus iners	5216	Lactobacillus
Escherichia coli	5165	Escherichia
Roseomonas cervicalis	4777	Roseomonas
Finegoldia magna	4646	Finegoldia
Prevotella buccalis	4640	Prevotella
Lactobacillus gasseri	4563	Lactobacillus
Acinetobacter baumannii	4318	Acinetobacter
Myroides odoratimimus	4209	Myroides
Prevotella sp.	4164	Prevotella
Mobiluncus mulieris	3991	Mobiluncus
Phenylobacterium zucineum	3827	Phenylobacterium
Proteus mirabilis	3788	Proteus
Leptotrichia sp.	3642	Leptotrichia
Eggerthella sp.	3631	Eggerthella
Lactobacillus johnsonii	3517	Lactobacillus
Prevotella amnii	3500	Prevotella
Megasphaera elsdenii	3358	Megasphaera
Brucella abortus	3347	Brucella
Eggerthella lenta	3343	Eggerthella
Clostridium botulinum	3246	Clostridium
Actinomyces sp.	3205	Actinomyces
Campylobacter fetus	3155	Campylobacter
Treponema phagedenis	3132	Treponema
Megasphaera genomosp.	3107	Megasphaera
Streptococcus agalactiae	3087	Streptococcus
Megasphaera cerevisiae	3045	Megasphaera
Corynebacterium glucuronolyticum	3032	Corynebacterium
Lactobacillus pentosus	3020	Lactobacillus
Leptotrichia hofstadii	2908	Leptotrichia
Neisseria gonorrhoeae	2887	Neisseria
Porphyromonas uenonis	2868	Porphyromonas
Prevotella bivia	2831	Prevotella
Leptotrichia goodfellowii	2827	Leptotrichia
Enterococcus faecium	2825	Enterococcus
Staphylococcus aureus	2822	Staphylococcus
Mobiluncus curtisii	2709	Mobiluncus
Mageeibacillus indolicus	2682	Mageeibacillus
Anaerococcus tetradius	2664	Anaerococcus
Bifidobacterium breve	2659	Bifidobacterium
Peptoniphilus harei	2645	Peptoniphilus
Propionibacterium sp.	2614	Propionibacterium
Corynebacterium aurimucosum	2606	Corynebacterium
Prevotella denticola	2605	Prevotella
Corynebacterium striatum	2605	Corynebacterium
Prevotella disiens	2566	Prevotella
Staphylococcus lugdunensis	2532	Staphylococcus
Sutterella parvirubra	2478	Sutterella
Prevotella oralis	2468	Prevotella
Actinomyces urogenitalis	2449	Actinomyces
Staphylococcus simulans	2441	Staphylococcus
Bifidobacterium longum	2438	Bifidobacterium
Brevibacterium mcbrellneri	2417	Brevibacterium
Corynebacterium pseudogenitalium	2402	Corynebacterium
Staphylococcus epidermidis	2392	Staphylococcus
Bifidobacterium dentium	2371	Bifidobacterium
Fusobacterium nucleatum	2367	Fusobacterium
Leptotrichia wadei	2338	Leptotrichia
Lactococcus lactis	2335	Lactococcus
Corynebacterium lipophiloflavum	2333	Corynebacterium
Anaerococcus lactolyticus	2321	Anaerococcus
Sutterella wadsworthensis	2307	Sutterella
Veillonella atypica	2303	Veillonella
Streptococcus ictaluri	2247	Streptococcus
Streptococcus urinalis	2216	Streptococcus
Corynebacterium ciconiae	2212	Corynebacterium
Prevotella corporis	2201	Prevotella
Corynebacterium genitalium	2190	Corynebacterium
Corynebacterium jeikeium	2165	Corynebacterium
Pasteurella bettyae	2150	Pasteurella
Lactobacillus ruminis	2145	Lactobacillus
Staphylococcus haemolyticus	2145	Staphylococcus
Corynebacterium uterequi	2143	Corynebacterium
Lactobacillus salivarius	2114	Lactobacillus
Lactobacillus fermentum	2099	Lactobacillus
Veillonella ratti	2097	Veillonella
Pasteurella multocida	2078	Pasteurella
Propionimicrobium lymphophilum	2060	Propionimicrobium
Streptococcus bovis	2049	Streptococcus
Peptostreptococcus anaerobius	2028	Peptostreptococcus
Lactobacillus oris	2023	Lactobacillus
Haemophilus parainfluenzae	1994	Haemophilus
Bifidobacterium animalis	1991	Bifidobacterium
Lactobacillus helveticus	1991	Lactobacillus
Actinomyces neuii	1931	Actinomyces
Aerococcus viridans	1915	Aerococcus
Lactobacillus ultunensis	1915	Lactobacillus
Streptococcus dysgalactiae	1906	Streptococcus
Veillonella parvula	1904	Veillonella
Streptococcus pseudoporcinus	1893	Streptococcus
Lactobacillus coleohominis	1873	Lactobacillus
Lactobacillus delbrueckii	1872	Lactobacillus
Lactobacillus sakei	1865	Lactobacillus
Streptococcus macacae	1861	Streptococcus
Megasphaera micronuciformis	1853	Megasphaera
Leptotrichia buccalis	1853	Leptotrichia
Leptotrichia shahii	1853	Leptotrichia
Lactobacillus acidophilus	1847	Lactobacillus
Lactobacillus vaginalis	1825	Lactobacillus
Anaerococcus hydrogenalis	1816	Anaerococcus
Peptoniphilus duerdenii	1812	Peptoniphilus
Actinobaculum schaalii	1718	Actinobaculum
Actinomyces turicensis	1705	Actinomyces
Eremococcus coleocola	1689	Eremococcus
Peptoniphilus lacrimalis	1683	Peptoniphilus
Facklamia hominis	1669	Facklamia
Actinobaculum massiliae	1661	Actinobaculum
Campylobacter jejuni	1661	Campylobacter
Aerococcus urinae	1657	Aerococcus
Actinomyces europaeus	1651	Actinomyces
Peptostreptococcus sp.	1612	Peptostreptococcus
Taylorella equigenitalis	1584	Taylorella
Porphyromonas asaccharolytica	1549	Porphyromonas
Prevotella melaninogenica	1548	Prevotella
Anaerococcus prevotii	1536	Anaerococcus
Actinomyces coleocanis	1534	Actinomyces
Taylorella asinigenitalis	1511	Taylorella
Corynebacterium amycolatum	1364	Corynebacterium
BVAB1	1356	Lachnovaginosum
Streptococcus anginosus	1251	Streptococcus
Arcanobacterium sp.	1248	Arcanobacterium
Gemella haemolysans	1133	Gemella
Sneathia sanguinegens	1129	Sneathia
Sneathia amnii	1116	Sneathia
Chlamydophila psittaci	978	Chlamydophila
Mycoplasma hominis	958	Mycoplasma
Chlamydia trachomatis	877	Chlamydia
Mycoplasma fermentans	861	Mycoplasma
Mycoplasma suis	792	Mycoplasma
Mycoplasma primatum	763	Mycoplasma
Streptococcus salivarius	751	Streptococcus
Mycoplasma imitans	729	Mycoplasma
Mycoplasma columborale	712	Mycoplasma
Ureaplasma urealyticum	695	Ureaplasma
Mycoplasma elephantis	668	Mycoplasma
Mycoplasma buteonis	658	Mycoplasma
Mycoplasma gallinarum	652	Mycoplasma
Mycoplasma genitalium	647	Mycoplasma
Mycoplasma canis	641	Mycoplasma
Mycoplasma columbinum	605	Mycoplasma
Streptococcus vestibularis	525	Streptococcus
Dialister microaerophilus	509	Dialister
Enterococcus durans	406	Enterococcus
Granulicatella elegans	365	Granulicatella
Megasphaera sp.	344	Megasphaera
Streptococcus parasanguinis	341	Streptococcus
Ureaplasma parvum	323	Ureaplasma
Ruminococcus lactaris	249	Ruminococcus
Prevotella bergensis	249	Prevotella
Streptococcus mitis	240	Streptococcus
Dialister micraerophilus	206	Dialister
Fusobacterium gonidiaformans	171	Fusobacterium
Peptoniphilus asaccharolyticus	125	Peptoniphilus
Lactobacillus kefiranofaciens	123	Lactobacillus
Prevotella oris	121	Prevotella
Atopobium parvulum	75	Atopobium
Rothia mucilaginosa	73	Rothia
Prevotella pallens	67	Prevotella
Coprobacillus sp.	55	Coprobacillus
Peptoniphilus sp.	53	Peptoniphilus
Streptococcus pneumoniae	43	Streptococcus
Streptococcus sp.	37	Streptococcus
Tannerella forsythensis	37	Tannerella
Burkholderia mallei	33	Burkholderia
Prevotella salivae	33	Prevotella
Peptostreptococcus stomatis	30	Peptostreptococcus
Streptococcus constellatus	28	Streptococcus
Fusobacterium sp.	28	Fusobacterium
Clostridium sp.	27	Clostridium
Bifidobacterium sp.	26	Bifidobacterium
Prevotella buccae	25	Prevotella
Prevotella intermedia	24	Prevotella
Dialister invisus	21	Dialister
Parvimonas sp.	20	Parvimonas
Prevotella histicola	19	Prevotella
Corynebacterium diphtheriae	18	Corynebacterium
Actinomyces graevenitzii	18	Actinomyces
Lactobacillus amylovorus	18	Lactobacillus
Eubacterium siraeum	17	Eubacterium
Prevotella oulorum	17	Prevotella
Prevotella stercorea	17	Prevotella
Beggiatoa sp.	16	Beggiatoa
Acidaminococcus intestini	16	Acidaminococcus
Peptoniphilus indolicus	16	Peptoniphilus
Parvimonas micra	15	Parvimonas
Prevotella tannerae	14	Prevotella
Veillonella sp.	13	Veillonella
Oribacterium sp.	12	Oribacterium
Prevotella micans	12	Prevotella
Bacteroides thetaiotaomicron	12	Bacteroides
Porphyromonas levii	11	Porphyromonas
Dorea formicigenerans	10	Dorea
Streptococcus pseudopneumoniae	10	Streptococcus
Streptococcus sanguinis	10	Streptococcus
Streptobacillus moniliformis	10	Streptobacillus
Lactobacillus amylolyticus	10	Lactobacillus
Odoribacter splanchnicus	10	Odoribacter
Eubacterium sp.	10	Eubacterium
Prevotella maculosa	10	Prevotella
Lactobacillus reuteri	9	Lactobacillus
Solobacterium moorei	9	Solobacterium
Actinobacillus pleuropneumoniae	8	Actinobacillus
Porphyromonas somerae	8	Porphyromonas
Prevotella multiformis	8	Prevotella
Bacteroides stercoris	8	Bacteroides
Lactobacillus antri	8	Lactobacillus
Thermobifida cellulosilytica	7	Thermobifida
Bacteroides vulgatus	7	Bacteroides
Corynebacterium resistens	7	Corynebacterium
Lachnospiraceae bacterium	7	Lachnospiraceae
Paracoccus denitrificans	6	Paracoccus
Prevotella multisaccharivorax	6	Prevotella
Bacteroides ovatus	6	Bacteroides
Jonquetella anthropi	5	Jonquetella
Bacteroides sp.	5	Bacteroides
Prevotella dentalis	5	Prevotella
Streptococcus pyogenes	5	Streptococcus
Anaeroglobus geminatus	4	Anaeroglobus
Clostridium saccharolyticum	4	Clostridium
Faecalibacterium prausnitzii	4	Faecalibacterium
Campylobacter hominis	4	Campylobacter
Corynebacterium urealyticum	4	Corynebacterium
Prevotella bryantii	4	Prevotella
Streptococcus gallolyticus	4	Streptococcus
Prevotella nanceiensis	4	Prevotella
Filifactor alocis	4	Filifactor
Ralstonia pickettii	3	Ralstonia
Staphylococcus hominis	3	Staphylococcus
Anaerococcus vaginalis	3	Anaerococcus
Mycobacterium gilvum	3	Mycobacterium
Prevotella marshii	3	Prevotella
Pseudomonas fluorescens	3	Pseudomonas
Streptococcus oralis	3	Streptococcus
Clostridium difficile	3	Clostridium
Collinsella tanakaei	3	Collinsella
Candidatus Pelagibacter	3	Candidatus
Dorea longicatena	2	Dorea
Prevotella veroralis	2	Prevotella
Streptococcus infantarius	2	Streptococcus
Arcanobacterium haemolyticum	2	Arcanobacterium
Bacteroides intestinalis	2	Bacteroides
Granulicatella adiacens	2	Granulicatella
Streptococcus massiliensis	2	Streptococcus
Prevotella nigrescens	2	Prevotella
Streptococcus orisratti	2	Streptococcus
Parabacteroides sp.	2	Parabacteroides
Corynebacterium glutamicum	1	Corynebacterium
Bacillus cereus	1	Bacillus
Eubacterium saburreum	1	Eubacterium
Fusobacterium ulcerans	1	Fusobacterium
Johnsonella ignava	1	Johnsonella
Mycobacterium tusciae	1	Mycobacterium
Streptococcus equi	1	Streptococcus
Atopobium rimae	1	Atopobium
Staphylococcus caprae	1	Staphylococcus
