# Supplementary material for: A comprehensive non-redundant gene catalog reveals extensive within-community intraspecies diversity in the human vagina
Source: Nat Commun. 2020 Feb 26;11:940. doi: 10.1038/s41467-020-14677-3 (PMC7044274; doi:10.1038/s41467-020-14677-3)
Supplement: Supplementary file 15 — Supplementary Data 12 [file 41467_2020_14677_MOESM15_ESM.xlsx]

## Sheet: TS12
Additional file 2: Table S12. Taxonomic distribution of pullulanase domain-containing proteins included in VIRGO.
Taxon	count
Gardnerella vaginalis	77
Lactobacillus iners	9
Prevotella timonensis	6
Streptococcus anginosus	3
Streptococcus salivarius	3
Streptococcus mitis	3
Lactobacillus crispatus	3
Mageeibacillus_indolicus	2
Streptococcus dysgalactiae	2
Bifidobacterium dentium	2
Streptococcus agalactiae	2
Klebsiella oxytoca	2
Mobiluncus mulieris	2
Finegoldia magna	2
Mycoplasma fermentans	1
Streptococcus parasanguinis	1
Prevotella corporis	1
Bifidobacterium longum	1
Prevotella amnii	1
Prevotella denticola	1
Prevotella melaninogenica	1
Prevotella oralis	1
Aerococcus viridans	1
Prevotella sp.	1
Anaerococcus hydrogenalis	1
Bifidobacterium breve	1
Anaerococcus tetradius	1
Prevotella disiens	1
Anaerococcus lactolyticus	1
Streptococcus bovis	1
Eremococcus coleocola	1
Clostridium botulinum	1
Prevotella bivia	1
Prevotella buccalis	1
Actinomyces coleocanis	1
Aerococcus urinae	1
BVAB1	1
Unknown	151
